# Supplementary material for: Metagenomic Study of the Grapevine Decline Detected a Cocktail of Fungi Associated with Grapevine Trunk Diseases
Source: Plants (Basel). 2025 Dec 5;14(24):3722. doi: 10.3390/plants14243722 (PMC12737265; doi:10.3390/plants14243722)
Supplement: Supplementary file 1 [file plants-14-03722-s001.zip › Suppl_Tables.xlsx]

## Sheet: ST1 Samples and symptoms
Supplementary materials, Karpova et al., 2025
Table S1. Grapevine samples and symptoms description
	№	Sample number	Symptoms description	Variety of grapes	Date of sampling	Sampling location	Detected fungal genera associated with GTDs (relative abundance > 0.1%)	Potential GTDs caused by detected fungi	Representative photos of plants with and without decline symptoms
Plants with decline symptoms	1	A1	Withering leaves, chlorosis and necrosis of leaves in the interstitial space, drying of shoots and bunches, fallen leaves	Avgustin	2023-07-06	Kurchanskaya	Diaporthe, Sphaeropsis, Phaeoacremonium	Phomopsis dieback, Botryosphaeria dieback, Esca complex
	2	A2	Withering leaves, marginal necrosis of leaves, drying of shoots and bunches, chlorosis of leaves	Avgustin	2023-07-06	Kurchanskaya	Sphaeropsis	Botryosphaeria dieback
	3	A3	Chlorosis and necrosis of leaves in the interstitial space, necrosis on shoots, drying of shoots and bunches	Avgustin	2023-07-06	Kurchanskaya
	4	A4	Withering leaves with marginal and interstitial necrosis of the leaves. Necrosis of leaf petioles. Wrinkling and drying of bunches	Avgustin	2023-07-06	Kurchanskaya
	5	A5	Drying of leaves, marginal necrosis of leaves, rotten berries, withered bunches and shoots, fallen leaves	Avgustin	2023-07-06	Kurchanskaya	Cadophora, Inonotus	Esca complex
	6	A6	Vascular necrosis, uneven lignification and drying of grapevines and bunches. Black dots on shoots, cracking of shoots., chlorosis of leaves	Avgustin	2023-08-09	Kurchanskaya	Diaporthe	Phomopsis dieback
	7	A7	Vascular necrosis, cracking, uneven lignification and drying of shoots. Black dots and spots on shoots, rotten berries and drying of leaves, fallen leaves	Avgustin	2023-08-09	Kurchanskaya
	8	A8	Uneven lignification of some shoots, drying of vines. Black dots on shoots, rotten berries, dried bunches and leaves	Avgustin	2023-08-09	Kurchanskaya
	9	A9	Chlorosis and necrosis of leaves in the interstitial space, drying of shoots and berries	Avgustin	2023-07-06	Kurchanskaya
	10	A10	Vascular necrosis. Uneven lignification of some shoots, drying of vines. Chlorosis on the leaves. Black dots on shoots and bunches, rotten berries, fallen leaves	Avgustin	2023-08-09	Kurchanskaya
	11	A11	Wilting and marginal necrosis of leaves. Chlorosis and necrosis in the interstitial space of leaves, partial drying of shoots	Avgustin	2023-07-06	Kurchanskaya	Sphaeropsis	Botryosphaeria dieback
	12	A12	Vascular necrosis. Uneven (one-sided) lignification of shoots. Interstitial chlorosis and necrosis of leaves, drying of leaves, bunches, shoots, fallen leaves	Avgustin	2023-08-09	Kurchanskaya	Sphaeropsis	Botryosphaeria dieback
	13	A13	Vascular necrosis. Uneven (one-sided) lignification of shoots. Interstitial chlorosis and necrosis of leaves, drying of leaves, bunches, shoots, fallen leaves	Avgustin	2023-08-09	Kurchanskaya	Sphaeropsis	Botryosphaeria dieback
Plants without decline symptoms	14	A14	Visually healthy grapevine	Avgustin	2023-08-09	Kurchanskaya	Diaporthe, Sphaeropsis	Phomopsis dieback, Botryosphaeria dieback
	15	A15	Visually healthy grapevine	Avgustin	2023-07-06	Kurchanskaya
	16	A16	Visually healthy grapevine	Avgustin	2023-08-09	Kurchanskaya	Diaporthe	Phomopsis dieback
	17	A17	Visually healthy grapevine	Avgustin	2023-08-09	Kurchanskaya
	18	A18	Visually healthy grapevine	Avgustin	2023-08-09	Kurchanskaya
	19	A19	Visually healthy grapevine	Avgustin	2023-08-09	Kurchanskaya
	20	A20	Visually healthy grapevine	Avgustin	2023-08-09	Kurchanskaya	Cadophora	Esca complex
	21	A21	Visually healthy grapevine	Avgustin	2023-08-09	Kurchanskaya
	22	A22	Visually healthy grapevine	Avgustin	2023-08-09	Kurchanskaya
	23	A23	Visually healthy grapevine	Avgustin	2023-08-09	Kurchanskaya
	24	A24	Visually healthy grapevine	Avgustin	2023-08-09	Kurchanskaya	Sphaeropsis	Botryosphaeria dieback
	25	A25	Visually healthy grapevine	Avgustin	2023-08-09	Kurchanskaya
	26	A26	Visually healthy grapevine	Avgustin	2023-08-09	Kurchanskaya	Sphaeropsis	Botryosphaeria dieback
Plants with decline symptoms	27	R1	Marginal necrosis of leaves, chlorosis and necrosis in the intervertebral space of leaves, drying of individual shoots and bunches, fallen leaves	Riesling	2023-07-06	Svetly Put Lenina
	28	R2	Wilting of leaves, necrosis of leaf petioles. Wrinkling of berries in a bunch of grapes	Riesling	2023-07-06	Svetly Put Lenina	Diaporthe	Phomopsis dieback
	29	R3	Marginal necrosis of leaves, withered leaves, shrunken shoots, bunches	Riesling	2023-08-09	Svetly Put Lenina
	30	R4	Wilting and drying of leaves, drying of shoots, shriveling of berries in a bunch of grapevine	Riesling	2023-07-06	Svetly Put Lenina	Diaporthe, Sphaeropsis	Phomopsis dieback, Botryosphaeria dieback
	31	R5	Wilting and drying of the upper part of the shoot, wilting and drying of leaves	Riesling	2023-07-06	Svetly Put Lenina
	32	R6	Marginal necrosis of leaves, drying of shoots, bunches, withered and fallen leaves	Riesling	2023-08-09	Svetly Put Lenina	Sphaeropsis	Botryosphaeria dieback
	33	R7	Vascular necrosis. Marginal necrosis of leaves, chlorosis and necrosis in the intervertebral space of the leaf, drying of shoots, bunches, leaves, fallen leaves	Riesling	2023-07-06	Svetly Put Lenina	Phaeomoniella	Esca complex
	34	R8	Withering of leaves, necrosis and chlorosis in the intervertebral space, drying of shoots and clusters, fallen leaves	Riesling	2023-07-06	Svetly Put Lenina	Stereum	Esca complex
	35	R9	Vascular necrosis. Marginal necrosis of leaves, drying of shoots, bunches, leaves	Riesling	2023-07-06	Svetly Put Lenina	Sphaeropsis, Cadophora, Stereum	Botryosphaeria dieback, Esca complex
	36	R10	Wilting of the leaves, wrinkling of the bunch	Riesling	2023-07-06	Svetly Put Lenina
	37	R11	Vascular necrosis, wilting of leaves, wrinkling of the bunch, drying of leaves	Riesling	2023-07-06	Svetly Put Lenina	Diaporthe	Phomopsis dieback
	38	R12	Wilting of leaves, drying of shoots, cracking on shoots	Riesling	2023-08-09	Svetly Put Lenina	Diaporthe	Phomopsis dieback
	39	R13	Vascular necrosis, drying and gnawing of berries in clusters, uneven, one-sided lignification of shoots, fallen leaves	Riesling	2023-08-09	Svetly Put Lenina	Diaporthe, Sphaeropsis	Phomopsis dieback, Botryosphaeria dieback
	40	R14	Marginal necrosis of leaves, drying of shoots, leaves, bunches, fallen leaves	Riesling	2023-08-09	Svetly Put Lenina	Diaporthe	Phomopsis dieback
	41	R15	Wilting of leaves, drying of bunches, leaves	Riesling	2023-07-06	Svetly Put Lenina
	42	R16	Complete drying of half of the grape bush, wilting of leaves, local drying of berries	Riesling	2024-08-15	Svetly Put Lenina	Botryosphaeria, Sphaeropsis	Botryosphaeria dieback
	43	R17	Vascular necrosis. Drying of leaves, shoots, bunches, fallen leaves	Riesling	2024-08-15	Svetly Put Lenina	Cryptovalsa	Esca complex
	44	R18	Drying of leaves, shoots, bunches, fallen leaves	Riesling	2024-08-15	Svetly Put Lenina	Diaporthe, Botryosphaeria, Sphaeropsis, Phaeoacremonium	Phomopsis dieback, Botryosphaeria dieback, Esca complex
	45	R19	Drying of leaves, shoots, and bunches. Uneven lignification of the shoot, necrosis on the shoot, fallen leaves	Riesling	2024-08-15	Svetly Put Lenina	Diaporthe, Sphaeropsis	Phomopsis dieback, Botryosphaeria dieback
	46	R20	Vascular necrosis. Drying of leaves, shoots, bunches, fallen leaves	Riesling	2024-08-15	Svetly Put Lenina	Sphaeropsis	Botryosphaeria dieback
	47	R21	Vascular necrosis. Drying of shoots and bunches. Uneven lignification of shoots, marginal necrosis of leaves, fallen leaves	Riesling	2024-08-15	Svetly Put Lenina	Diaporthe, Sphaeropsis	Phomopsis dieback, Botryosphaeria dieback
	48	R22	Vascular necrosis. Drying of shoots and bunches. Uneven lignification of shoots, marginal necrosis of leaves, fallen leaves	Riesling	2024-08-15	Svetly Put Lenina	Sphaeropsis	Botryosphaeria dieback
Plants without decline symptoms	49	R23	Visually healthy grapevine	Riesling	2023-08-09	Svetly Put Lenina
	50	R24	Visually healthy grapevine	Riesling	2023-08-09	Svetly Put Lenina
	51	R25	Visually healthy grapevine	Riesling	2023-08-09	Svetly Put Lenina
	52	R26	Visually healthy grapevine	Riesling	2023-07-06	Svetly Put Lenina
	53	R27	Visually healthy grapevine	Riesling	2023-07-06	Svetly Put Lenina	Diaporthe	Phomopsis dieback
	54	R28	Visually healthy grapevine	Riesling	2023-07-06	Svetly Put Lenina
	55	R29	Visually healthy grapevine	Riesling	2023-07-06	Svetly Put Lenina
	56	R30	Visually healthy grapevine	Riesling	2023-07-06	Svetly Put Lenina
	57	R31	Visually healthy grapevine	Riesling	2023-08-09	Svetly Put Lenina
	58	R32	Visually healthy grapevine	Riesling	2023-07-06	Svetly Put Lenina
	59	R33	Visually healthy grapevine	Riesling	2023-07-06	Svetly Put Lenina
	60	R34	Visually healthy grapevine	Riesling	2023-07-06	Svetly Put Lenina	Diaporthe, Botryosphaeria, Phaeomoniella	Phomopsis dieback, Botryosphaeria dieback, Esca complex
	61	R35	Visually healthy grapevine	Riesling	2023-07-06	Svetly Put Lenina	Sphaeropsis	Botryosphaeria dieback
	62	R36	Visually healthy grapevine	Riesling	2023-08-09	Svetly Put Lenina	Diaporthe	Phomopsis dieback
	63	R37	Visually healthy grapevine	Riesling	2023-07-06	Svetly Put Lenina	Diaporthe, Sphaeropsis	Phomopsis dieback, Botryosphaeria dieback
	64	R38	Visually healthy grapevine	Riesling	2024-08-15	Svetly Put Lenina
	65	R39	Visually healthy grapevine	Riesling	2024-08-15	Svetly Put Lenina	Diaporthe, Sphaeropsis, Cadophora	Phomopsis dieback, Botryosphaeria dieback, Esca complex
	66	R40	Visually healthy grapevine	Riesling	2024-08-15	Svetly Put Lenina	Sphaeropsis	Botryosphaeria dieback
	67	R41	Visually healthy grapevine	Riesling	2024-08-15	Svetly Put Lenina
	68	R42	Visually healthy grapevine	Riesling	2024-08-15	Svetly Put Lenina	Sphaeropsis	Botryosphaeria dieback
	69	R43	Visually healthy grapevine	Riesling	2024-08-15	Svetly Put Lenina
	70	R44	Visually healthy grapevine	Riesling	2024-08-15	Svetly Put Lenina
Plants with decline symptoms	71	K1	Drying of shoots, leaves, bunches, uneven lignification of shoots, necrosis in the intervertebral space of leaves, fallen leaves	Cristal	2023-08-09	Svetly Put Lenina	Diaporthe	Phomopsis dieback
	72	K2	Drying of shoots, leaves, bunches, uneven lignification of shoots, marginal necrosis of leaves, fallen leaves	Cristal	2023-08-09	Svetly Put Lenina	Diaporthe, Cryptovalsa	Phomopsis dieback, Esca complex
	73	K3	Marginal necrosis of leaves, necrosis in the intervertebral space of leaves, drying of shoots, clusters. Uneven lignification of shoots, fallen leaves	Cristal	2023-08-09	Svetly Put Lenina	Diaporthe, Phaeoacremonium, Stereum	Phomopsis dieback, Esca complex
	74	K4	Drying of shoots and bunches. Leaf necrosis in the interstitial space. Uneven lignification of shoots, fallen leaves	Cristal	2023-08-09	Svetly Put Lenina	Diaporthe	Phomopsis dieback
	75	K5	Vascular necrosis. Drying of shoots, bunches, uneven lignification of shoots, necrosis on shoots. Leaf frost, withered leaves, fallen leaves	Cristal	2023-08-09	Svetly Put Lenina	Diaporthe	Phomopsis dieback
	76	K6	Drying of shoots, bunches, uneven lignification of shoots. Marginal necrosis of leaves. Withered leaves, fallen leaves	Cristal	2023-08-09	Svetly Put Lenina
	77	K7	Drying of shoots, bunches, uneven lignification of shoots. Leaf frost. Fallen leaves	Cristal	2023-08-09	Svetly Put Lenina	Diaporthe, Phaeoacremonium	Phomopsis dieback, Esca complex
	78	K8	Drying of shoots, bunches, uneven lignification of shoots. Marginal necrosis of leaves. Fallen leaves	Cristal	2023-08-09	Svetly Put Lenina	Diaporthe	Phomopsis dieback
	79	K9	Drying of shoots, bunches, uneven lignification of shoots. Marginal necrosis of leaves. Fallen leaves, cracking on shoots	Cristal	2023-08-09	Svetly Put Lenina	Diaporthe	Phomopsis dieback
	80	K10	Vascular necrosis. Drying of shoots, bunches, uneven lignification of shoots. Leaf necrosis in the interstitial space, fallen leaves	Cristal	2023-08-09	Svetly Put Lenina	Diaporthe	Phomopsis dieback
Plants without decline symptoms	81	K11	Visually healthy grapevine	Cristal	2023-08-09	Svetly Put Lenina
	82	K12	Visually healthy grapevine	Cristal	2023-08-09	Svetly Put Lenina
	83	K13	Visually healthy grapevine	Cristal	2023-08-09	Svetly Put Lenina	Phaeoacremonium	Esca complex
	84	K14	Visually healthy grapevine	Cristal	2023-08-09	Svetly Put Lenina
	85	K15	Visually healthy grapevine	Cristal	2023-08-09	Svetly Put Lenina	Diaporthe, Sphaeropsis, Phaeoacremonium, Cadophora	Phomopsis dieback, Botryosphaeria dieback, Esca complex
	86	K16	Visually healthy grapevine	Cristal	2023-08-09	Svetly Put Lenina
	87	K17	Visually healthy grapevine	Cristal	2023-08-09	Svetly Put Lenina
	88	K18	Visually healthy grapevine	Cristal	2023-08-09	Svetly Put Lenina
	89	K19	Visually healthy grapevine	Cristal	2023-08-09	Svetly Put Lenina
	90	K20	Visually healthy grapevine	Cristal	2023-08-09	Svetly Put Lenina
	91	K21	Chlorosis, deformity and small leaves	Cristal	2024-08-15	Svetly Put Lenina
	92	K22	Chlorosis, deformity and small leaves	Cristal	2024-08-15	Svetly Put Lenina

## Sheet: ST2 Amplicons
Supplementary materials, Karpova et al., 2025
Table S2. Number of reads and ASVs obtained after amplicon sequencing
		16s rRNA			ITS
Variety	Sample	Library	Number of reads	ASV after denoising	Library	Number of reads	ASV after denoising
Avgustin	A1	F59	52860	18122	G125	140809	121654
Avgustin	A2	F1	126502	50812	G115	35573	32774
Avgustin	A3	F60	44300	16262	G50	41321	37995
Avgustin	A4	F34	151965	42295	G123	102841	94627
Avgustin	A5	F62	43356	14272	G51	40339	26276
Avgustin	A6	F30	72282	24846	G21	48925	43683
Avgustin	A7	F65	127097	41246	G71	78435	72236
Avgustin	A8	F66	126027	45136	G79	95302	85071
Avgustin	A9	F11	43305	13775	G80	57050	52326
Avgustin	A10	F33	93259	35258	G81	83751	76975
Avgustin	A11	F26	55149	19717	G52	21442	18397
Avgustin	A12	F49	114834	34998	G33	93997	83735
Avgustin	A13	F35	147130	46561	G60	73132	66521
Avgustin	A14	F84	117176	40656	G117	30636	28204
Avgustin	A15	F52	80524	27461	G126	55176	49539
Avgustin	A16	F85	132745	42038	G4	16407	14799
Avgustin	A17	F27	65531	20942	G26	87338	70758
Avgustin	A18	F68	105309	38108	G27	78853	56754
Avgustin	A19	F36	131342	48097	G6	15866	14124
Avgustin	A20	F28	53795	18767	G61	81479	74043
Avgustin	A21	F83	149516	49572	G66	75660	68489
Avgustin	A22	F67	136610	44948	G67	60939	53256
Avgustin	A23	F29	40146	8288	G28	41433	35776
Avgustin	A24	F43	158326	53442	G3	39340	32957
Avgustin	A25	F40	172525	42650	G30	108319	97439
Avgustin	A26	F82	108073	34032	G98	27093	21450
Cristal	K1	F48	120899	36156	G1	115542	102062
Cristal	K2	F39	125991	42614	G10	90000	82144
Cristal	K3	F73	147907	48078	G54	85005	72908
Cristal	K4	F57	49672	16473	G11	132025	115059
Cristal	K5	F89	124717	41461	G74	56251	50598
Cristal	K6	F38	176499	63778	G12	61400	56733
Cristal	K7	F70	112643	36286	G39	76791	62056
Cristal	K8	F5	134046	39138	G41	103453	84880
Cristal	K9	F6	104283	35744	G42	110014	93903
Cristal	K10	F71	124695	43963	G47	68188	55748
Cristal	K11	F58	40051	12890	G16	27926	24513
Cristal	K12	F45	144165	44057	G31	95887	88437
Cristal	K13	F31	63924	24760	G37	87521	70958
Cristal	K14	F46	116245	35183	G49	19020	17603
Cristal	K15	F4	142921	43573	G118	54899	49856
Cristal	K16	F72	156165	52073	G55	54378	49187
Cristal	K17	F74	134303	41720	G63	81386	72835
Cristal	K18	F56	87768	28602	G69	64328	56261
Cristal	K19	F32	77568	27142	G75	61666	56069
Cristal	K20	F90	88714	27877	G76	36729	32843
Cristal	K21	F95	110936	50105	G108	63357	54806
Cristal	K22	F96	120292	53140	G84	79213	69808
Riesling	R1	F61	53546	17735	G53	33696	29126
Riesling	R2	F63	35133	11285	G45	37008	33866
Riesling	R3	F86	124152	36274	G46	36819	32840
Riesling	R4	F13	38445	12403	G5	33149	28973
Riesling	R5	F44	138385	44140	G14	60338	52990
Riesling	R6	F47	133998	45254	G15	62357	57409
Riesling	R7	F12	41930	13207	G17	86161	67306
Riesling	R8	F3	130980	47938	G19	53017	39168
Riesling	R9	F92	95489	39581	G70	77417	70102
Riesling	R10	F78	104189	34135	G73	79822	72878
Riesling	R11	F79	80675	27128	G22	67133	60262
Riesling	R12	F87	139421	45907	G23	83518	76219
Riesling	R13	F94	122522	51890	G83	91795	84674
Riesling	R14	F16	46162	13978	G34	84924	78309
Riesling	R15	F93	114658	44316	G78	76076	64174
Riesling	R16	F97	122527	46759	G109	59492	51679
Riesling	R17	F9	42759	15906	G43	80491	73243
Riesling	R18	F7	106020	33720	G119	98090	87035
Riesling	R19	F8	125046	42846	G120	70618	61093
Riesling	R20	F98	143278	60904	G85	100052	91575
Riesling	R21	F99	129452	53331	G86	101456	94032
Riesling	R22	F100	130806	54642	G87	82518	75380
Riesling	R23	F69	121184	38793	G35	26307	22133
Riesling	R24	F55	99608	32960	G36	69326	62095
Riesling	R25	F37	136421	38444	G38	91307	84399
Riesling	R26	F80	129794	42413	G127	61214	55638
Riesling	R27	F81	136862	46726	G116	37657	34815
Riesling	R28	F76	85817	29309	G2	125706	106382
Riesling	R29	F64	54167	18326	G20	16145	14725
Riesling	R30	F14	58171	18451	G25	65537	47506
Riesling	R31	F54	100540	30750	G29	90476	69672
Riesling	R32	F2	126186	47290	G57	49156	44694
Riesling	R33	G124	113763	30898	G58	58602	53039
Riesling	R34	F15	43456	13447	G59	92218	82643
Riesling	R35	F53	81579	27810	G65	35233	31676
Riesling	R36	F88	130643	39286	G68	50820	45818
Riesling	R37	F75	133096	41011	G82	50515	46311
Riesling	R38	F104	122906	53965	G121	34543	30529
Riesling	R39	F106	75104	30266	G122	61270	55590
Riesling	R40	F103	124707	53749	G110	35175	32688
Riesling	R41	F10	43419	15195	G44	51020	47351
Riesling	R42	F101	87845	33311	G88	97964	90103
Riesling	R43	F102	115526	51249	G89	71970	65208
Riesling	R44	F105	71420	28411	G97	33603	29902

## Sheet: ST3 Bacteria
Supplementary materials, Karpova et al., 2025
Table S3. Results of taxonomic classification of bacterial ASVs after filtering
Phylum	Class	Order	Family	Genus	Number of ASV in sample
					A1	A2	A3	A4	A6	A7	A8	A9	A10	A11	A12	A13	A14	A15	A16	A17	A18	A19	A20	A21	A22	A23	A24	A25	A26	K1	K2	K3	K4	K5	K6	K7	K8	K9	K10	K11	K12	K13	K14	K15	K16	K17	K18	K19	K20
Actinomycetota	Actinobacteria	Corynebacteriales	Corynebacteriaceae	Corynebacterium							31
Actinomycetota	Actinobacteria	Corynebacteriales	Corynebacteriaceae	Lawsonella											6									5			4		6				4
Actinomycetota	Actinobacteria	Corynebacteriales	Corynebacteriaceae	Turicella																												8
Actinomycetota	Actinobacteria	Corynebacteriales	Mycobacteriaceae	Mycobacterium						4			4
Actinomycetota	Actinobacteria	Kineosporiales	Kineosporiaceae	Kineococcus												2
Actinomycetota	Actinobacteria	Micrococcales	Microbacteriaceae	Curtobacterium			2															18	26							2				6
Actinomycetota	Actinobacteria	Micrococcales	Microbacteriaceae	Leifsonia							8		32			11
Actinomycetota	Actinobacteria	Micrococcales	Microbacteriaceae	Rathayibacter
Actinomycetota	Actinobacteria	Micrococcales	Micrococcaceae	Micrococcus
Actinomycetota	Actinobacteria	Micrococcales	Micrococcaceae	Rothia	98	21	27			31		7						28	4	8	23									4		7			55										7
Actinomycetota	Actinobacteria	Propionibacteriales	Nocardioidaceae	Nocardioides												3
Actinomycetota	Actinobacteria	Propionibacteriales	Propionibacteriaceae	Cutibacterium			7	16			39		7	10		70						46		13	17		46	20	10		6			11														5
Actinomycetota	Actinobacteria	Streptomycetales	Streptomycetaceae	Streptomyces																											79			51
Bacteroidota	Bacteroidia	Chitinophagales	Chitinophagaceae	Sediminibacterium						3
Bacteroidota	Bacteroidia	Sphingobacteriales	Sphingobacteriaceae	Mucilaginibacter
Bacillota	Bacilli	Bacillales	Bacillaceae	Bacillus			5
Bacillota	Bacilli	Lactobacillales	Lactobacillaceae	Lactobacillus														2
Bacillota	Bacilli	Lactobacillales	Streptococcaceae	Streptococcus
Bacillota	Bacilli	Staphylococcales	Staphylococcaceae	Staphylococcus	28	11	31	21	7	139	44	2	45		47	27	18	14	56	15	68	24	14	9	28		30	48	32	41	76	22	31	62	205	32	64	40	63	11	31	29	14		30	29	23
Bacillota	Clostridia	Peptostreptococcales-Tissierellales	Peptostreptococcales-Tissierellales	Anaerococcus																								4
Bacillota	Clostridia	Peptostreptococcales-Tissierellales	Peptostreptococcales-Tissierellales	Peptoniphilus
Myxococcota	Polyangia	Polyangiales	Polyangiaceae	Pajaroellobacter											7	11			4	4	4								8					6			3								2
Pseudomonadota	Alphaproteobacteria	Caulobacterales	Caulobacteraceae	__		2			26	79	105		78		100	175	55		26	40	34	53	36	42	63	37	80	149	75	38	87	70	11	59	118	21	103	90	22	19	41	52	35	44	56	23	38	64	32
Pseudomonadota	Alphaproteobacteria	Caulobacterales	Caulobacteraceae	Caulobacter													3								2
Pseudomonadota	Alphaproteobacteria	Reyranellales	Reyranellaceae	Reyranella																												10
Pseudomonadota	Alphaproteobacteria	Rhizobiales	Beijerinckiaceae	Methylobacterium-Methylorubrum												8
Pseudomonadota	Alphaproteobacteria	Rhizobiales	Rhizobiaceae	Allorhizobium-Neorhizobium-Pararhizobium-Rhizobium												7											4	4														4
Pseudomonadota	Alphaproteobacteria	Rhizobiales	Rhizobiaceae	Aureimonas
Pseudomonadota	Alphaproteobacteria	Sphingomonadales	Sphingomonadaceae	Sphingomonas				11	73	67	130	37	91		123	137	88	21	27	85	65	80	44	82	55	110	99	123	51	60	89	57	3	89	167	41	89	97	49		43	49	49	53	63	46	68	79	51
Pseudomonadota	Gammaproteobacteria	Burkholderiales	Burkholderiaceae	Burkholderia-Caballeronia-Paraburkholderia		8						255	2					218												5
Pseudomonadota	Gammaproteobacteria	Burkholderiales	Burkholderiaceae	Ralstonia	32	56		30				54				5		32										13							6									6
Pseudomonadota	Gammaproteobacteria	Burkholderiales	Comamonadaceae	__
Pseudomonadota	Gammaproteobacteria	Burkholderiales	Neisseriaceae	__		11		15		2						9	4					18
Pseudomonadota	Gammaproteobacteria	Burkholderiales	Oxalobacteraceae	Massilia
Pseudomonadota	Gammaproteobacteria	Enterobacterales	Enterobacteriaceae	Enterobacter																															14											18
Pseudomonadota	Gammaproteobacteria	Enterobacterales	Enterobacteriaceae	Escherichia-Shigella	21	26		10									6							6			4	4				8														5
Pseudomonadota	Gammaproteobacteria	Enterobacterales	Erwiniaceae	Pantoea					18	259	27		6	15															17	46							43					24							16
Pseudomonadota	Gammaproteobacteria	Pseudomonadales	Moraxellaceae	Acinetobacter				22	4		8	6	12		15	14	12							5	12		3	20	5			8			12							4
Pseudomonadota	Gammaproteobacteria	Pseudomonadales	Pseudomonadaceae	Pseudomonas			19		25	33			7									7									31			27			82
Pseudomonadota	Gammaproteobacteria	Xanthomonadales	Xanthomonadaceae	Stenotrophomonas								99						91
[truncated: 43 more columns]

## Sheet: ST4 Fungi
Supplementary materials, Karpova et al., 2025
Table S4. Results of taxonomic classification of fungal ASVs after filtering
Division	Class	Order	Family	Genus	Number of ASV in sample
					A1	A2	A3	A4	A5	A6	A7	A8	A9	A10	A11	A12	A13	A14	A15	A16	A17	A18	A19	A20	A21	A22	A23	A24	A25	A26	K1	K2	K3	K4	K5	K6	K7	K8	K9	K10	K11	K12	K13	K14	K15	K16	K17	K18	K19
Ascomycota	__	__	__	__	12411	3310	627	23352	1252	6510	3181	4604	8744	27691	24	2451	4063	1172	10316	194	9470	4786	1373	4408	7379	6574	2287	662	2820	1714	6810	2534	4701	10867	2575	5565	9886	2681	4910	4875	2480	2234	2232	1428	2774	5677	20228	4295	4726
Ascomycota	Arthoniomycetes	Lichenostigmatales	Phaeococcomycetaceae	Phaeococcomyces	206					2242						87																							878					164	130
Ascomycota	Dothideomycetes	__	__	__
Ascomycota	Dothideomycetes	Botryosphaeriales	Botryosphaeriaceae	Botryosphaeria	177
Ascomycota	Dothideomycetes	Botryosphaeriales	Botryosphaeriaceae	Sphaeropsis	6024	50	6			3	15	9			41	14709	218	27			9		3		11	64		69		61					3	3			50				4		629
Ascomycota	Dothideomycetes	Cladosporiales	Cladosporiaceae	Toxicocladosporium																																	620					241
Ascomycota	Dothideomycetes	Dothideales	Saccotheciaceae	Aureobasidium	2200	10	3361	161	51	523	668	1713	210	2958	5	613	1022	74	69	502	7212	2450	87	41	4	30	729	30	1249	7	1453	527	1396	1083	212	727	7972	633	581	657	111	81	47	3	834	2	30		265
Ascomycota	Dothideomycetes	Monoblastiales	Monoblastiaceae	Haudseptoria	23					738	4	17		493		51
Ascomycota	Dothideomycetes	Mycosphaerellales	Dissoconiaceae	Dissoconium				322																													318
Ascomycota	Dothideomycetes	Mycosphaerellales	Extremaceae	Extremus							7
Ascomycota	Dothideomycetes	Mycosphaerellales	Mycosphaerellaceae	Cercospora									31																	263
Ascomycota	Dothideomycetes	Mycosphaerellales	Mycosphaerellaceae	Ramularia																														575
Ascomycota	Dothideomycetes	Mycosphaerellales	Neodevriesiaceae	Neodevriesia			4
Ascomycota	Dothideomycetes	Mycosphaerellales	Teratosphaeriaceae	Catenulostroma																59
Ascomycota	Dothideomycetes	Pleosporales	__	__	92	55				339		3	8			58									156								76			14											146
Ascomycota	Dothideomycetes	Pleosporales	Acrocalymmaceae	Acrocalymma					52
Ascomycota	Dothideomycetes	Pleosporales	Amorosiaceae	Angustimassarina	91	4																				102					2
Ascomycota	Dothideomycetes	Pleosporales	Camarosporiaceae	Camarosporium
Ascomycota	Dothideomycetes	Pleosporales	Coniothyriaceae	Foliophoma
Ascomycota	Dothideomycetes	Pleosporales	Cucurbitariaceae	Neocucurbitaria	1705	13							2	758				10																											63
Ascomycota	Dothideomycetes	Pleosporales	Didymellaceae	Chaetasbolisia
Ascomycota	Dothideomycetes	Pleosporales	Didymellaceae	Neoascochyta								215																									198									861			94
Ascomycota	Dothideomycetes	Pleosporales	Didymellaceae	Phoma	150	4
Ascomycota	Dothideomycetes	Pleosporales	Didymosphaeriaceae	Kalmusia	41																															4
Ascomycota	Dothideomycetes	Pleosporales	Didymosphaeriaceae	Montagnula	122
Ascomycota	Dothideomycetes	Pleosporales	Didymosphaeriaceae	Neptunomyces	3														1113	10																39
Ascomycota	Dothideomycetes	Pleosporales	Didymosphaeriaceae	Paraconiothyrium	126
Ascomycota	Dothideomycetes	Pleosporales	Didymosphaeriaceae	Paraphaeosphaeria																							1193
Ascomycota	Dothideomycetes	Pleosporales	Didymosphaeriaceae	Pseudocamarosporium	155
Ascomycota	Dothideomycetes	Pleosporales	Didymosphaeriaceae	Pseudopithomyces	512						12	117		340	64	6					3	288	17				1454	174			13	17	79	152				6	142			1191		205			4
Ascomycota	Dothideomycetes	Pleosporales	Didymosphaeriaceae	Tremateia	34
Ascomycota	Dothideomycetes	Pleosporales	Lentitheciaceae	Keissleriella									537																			39				37
Ascomycota	Dothideomycetes	Pleosporales	Lentitheciaceae	Phragmocamarosporium	67
Ascomycota	Dothideomycetes	Pleosporales	Leptosphaeriaceae	Alternariaster																					1560												5
Ascomycota	Dothideomycetes	Pleosporales	Lophiostomataceae	__
Ascomycota	Dothideomycetes	Pleosporales	Lophiostomataceae	Platystomum												3												3
Ascomycota	Dothideomycetes	Pleosporales	Lophiotremataceae	Atrocalyx	661											23										5																			153
Ascomycota	Dothideomycetes	Pleosporales	Massarinaceae	Stagonospora
Ascomycota	Dothideomycetes	Pleosporales	Melanommataceae	Muriformistrickeria	18
Ascomycota	Dothideomycetes	Pleosporales	Neocamarosporiaceae	Neocamarosporium																					6		57				533						684											163	44
Ascomycota	Dothideomycetes	Pleosporales	Periconiaceae	Periconia	54			3061																							46		13	7
Ascomycota	Dothideomycetes	Pleosporales	Phaeosphaeriaceae	__							3							581		41											818							4				451
Ascomycota	Dothideomycetes	Pleosporales	Phaeosphaeriaceae	Dlhawksworthia	1656	4												14																											188
Ascomycota	Dothideomycetes	Pleosporales	Phaeosphaeriaceae	Leptospora					1449						2																							3											3
Ascomycota	Dothideomycetes	Pleosporales	Phaeosphaeriaceae	Neosetophoma	51
Ascomycota	Dothideomycetes	Pleosporales	Phaeosphaeriaceae	Neostagonospora	32									52
Ascomycota	Dothideomycetes	Pleosporales	Phaeosphaeriaceae	Paraphoma
Ascomycota	Dothideomycetes	Pleosporales	Phaeosphaeriaceae	Parastagonospora	9																																					8			67
Ascomycota	Dothideomycetes	Pleosporales	Phaeosphaeriaceae	Phaeosphaeria	28
Ascomycota	Dothideomycetes	Pleosporales	Phaeosphaeriaceae	Septoriella																												6
Ascomycota	Dothideomycetes	Pleosporales	Pleomassariaceae	Prosthemium																																									38
Ascomycota	Dothideomycetes	Pleosporales	Pleosporaceae	__	2920	2441	708	2090	903	114	568	227	2471	38		269	25	316	134	82	1501			932	38	1454	96	20			456	48	1282	266	102	761	699	1179	2703	182	26	74	1047	271	316				1496
Ascomycota	Dothideomycetes	Pleosporales	Pleosporaceae	Alternaria	1699	8	95	147	83	5	62		438	625		73	6	16	178	35	433		591						4244	28	689	235	47			158	1332	409	110			428	405	866	120		817		188
Ascomycota	Dothideomycetes	Pleosporales	Pleosporaceae	Bipolaris																													70
Ascomycota	Dothideomycetes	Pleosporales	Pleosporaceae	Comoclathris	13
Ascomycota	Dothideomycetes	Pleosporales	Pleosporaceae	Exserohilum																																	4
Ascomycota	Dothideomycetes	Pleosporales	Pleosporaceae	Pyrenophora				378						50					14																64	117					1027								28
Ascomycota	Dothideomycetes	Pleosporales	Pleosporaceae	Stemphylium	1955	125	4	5	61	6	218	38	98	10	27	49621	6	12	34		164	36		9	3	5385	37		47	6		30	375			991	4	13	1401			23	4494	7	628	223	3658	6
Ascomycota	Eurotiomycetes	Chaetothyriales	Herpotrichiellaceae	__
Ascomycota	Eurotiomycetes	Chaetothyriales	Herpotrichiellaceae	Rhinocladiella
Ascomycota	Eurotiomycetes	Chaetothyriales	Trichomeriaceae	Trichomerium	39	2		9092																				205												32
Ascomycota	Eurotiomycetes	Eurotiales	Aspergillaceae	Aspergillus	162							5	16				5					64			3			44	130											13	49	7			80	2315
Ascomycota	Eurotiomycetes	Eurotiales	Aspergillaceae	Penicillium	290									26		8							5		3						672				19442				3				94			4797	506
Ascomycota	Eurotiomycetes	Eurotiales	Trichocomaceae	Talaromyces	32		7024					137	1078							375					2					176									376	3						3458
Ascomycota	Eurotiomycetes	Phaeomoniellales	Celotheliaceae	Phaeomoniella										2		3								5									3					5	3		3			3	4
Ascomycota	Leotiomycetes	Helotiales	Dermateaceae	Neofabraea
Ascomycota	Leotiomycetes	Helotiales	Discinellaceae	Pseudopezicula	117									4257			2				160			36179									3										5			10
Ascomycota	Leotiomycetes	Helotiales	Erysiphaceae	Erysiphe	159		180			11	38	11			3	123	7	5	7			4555		20		8	9	6	2505	7	2504	512	1534	7736	71	336	786	67	1106	356	9078	66809	41	579	258			14926	11108
Ascomycota	Leotiomycetes	Helotiales	Erysiphaceae	Phyllactinia	17		90	3241					289
Ascomycota	Leotiomycetes	Helotiales	Erysiphaceae	Podosphaera
Ascomycota	Leotiomycetes	Helotiales	Helotiaceae	Cyathicula
Ascomycota	Leotiomycetes	Helotiales	Ploettnerulaceae	Cadophora	21				1151	15													2	249		3																			82				2
Ascomycota	Leotiomycetes	Helotiales	Sclerotiniaceae	__	11541	71	4	1103		39	24	620	5	8333	4		151	70	398	1607	1210	10		4095	6	1124	5		8790	929		154	20	106		287	7	33	52		225		12	305	14036	2			9
Ascomycota	Leotiomycetes	Helotiales	Sclerotiniaceae	Ciboria	2005						18			1142		3085			1870		219		227						4212	1262															5378
Ascomycota	Saccharomycetes	Saccharomycetales	Debaryomycetaceae	Debaryomyces	2685	12		10			3	2419				40	5332				1077	3		126			3	1868	8				15												711
Ascomycota	Saccharomycetes	Saccharomycetales	Debaryomycetaceae	Kurtzmaniella													68											239
Ascomycota	Saccharomycetes	Saccharomycetales	Debaryomycetaceae	Meyerozyma																																						52
Ascomycota	Saccharomycetes	Saccharomycetales	Phaffomycetaceae	Wickerhamomyces	1321													7
Ascomycota	Saccharomycetes	Saccharomycetales	Saccharomycopsidaceae	__	41																			37			242												306
Ascomycota	Sordariomycetes	__	__	__								79
Ascomycota	Sordariomycetes	Amphisphaeriales	Apiosporaceae	__																																8
Ascomycota	Sordariomycetes	Amphisphaeriales	Apiosporaceae	Apiospora																												5				10
Ascomycota	Sordariomycetes	Amphisphaeriales	Sporocadaceae	Seimatosporium								31		488																															124
Ascomycota	Sordariomycetes	Diaporthales	Diaporthaceae	Diaporthe	2981	4	12		3	26157	8				3	2		14		46	3				5				4		38353	1902	129	68442	1414		1298	477	40078	38121		27		7	1041	7	8
Ascomycota	Sordariomycetes	Glomerellales	Plectosphaerellaceae	Verticillium																	72
Ascomycota	Sordariomycetes	Hypocreales	__	__	43
Ascomycota	Sordariomycetes	Hypocreales	Bionectriaceae	Acremonium	713	21		3		26		21		197		2	96	6		7				1709	2			358	3			333		6	424				5			5	1767			44	71
Ascomycota	Sordariomycetes	Hypocreales	Bionectriaceae	Clonostachys	37									550																													2		79			4
Ascomycota	Sordariomycetes	Hypocreales	Bionectriaceae	Proliferophialis																														349
Ascomycota	Sordariomycetes	Hypocreales	Bionectriaceae	Verruciconidia																																											1400
Ascomycota	Sordariomycetes	Hypocreales	Bionectriaceae	Waltergamsia							4
Ascomycota	Sordariomycetes	Hypocreales	Clavicipitaceae	Claviceps				58
Ascomycota	Sordariomycetes	Hypocreales	Cordycipitaceae	Lecanicillium										130
Ascomycota	Sordariomycetes	Hypocreales	Cordycipitaceae	Simplicillium
Ascomycota	Sordariomycetes	Hypocreales	Hypocreaceae	Trichoderma																														3
Ascomycota	Sordariomycetes	Hypocreales	Myrotheciomycetaceae	Trichothecium	1110	6919				646	22	330	9	4395		3	1149	340		9		1631	50	7259		312		1154	71	973				247				4					7		5696				2
Ascomycota	Sordariomycetes	Hypocreales	Nectriaceae	Fusarium	354	1223	150	12901	2524				7599	3	722	2		17	4708	1417	82		297		4				3		55		159	1557					7			160			64	658	223	7505	66
Ascomycota	Sordariomycetes	Hypocreales	Ophiocordycipitaceae	Ophiocordyceps
Ascomycota	Sordariomycetes	Hypocreales	Sarocladiaceae	__								7																25																	92
Ascomycota	Sordariomycetes	Hypocreales	Sarocladiaceae	Sarocladium			11							51			138				42		135						6
Ascomycota	Sordariomycetes	Hypocreales	Stachybotryaceae	Alfaria																				845
Ascomycota	Sordariomycetes	Hypocreales	Stachybotryaceae	Stachybotrys
Ascomycota	Sordariomycetes	Sordariales	Chaetomiaceae	Chaetomium	48					15										242		4
Ascomycota	Sordariomycetes	Togniniales	Togniniaceae	Phaeoacremonium	1030																										112		91				676						14042		177
Ascomycota	Sordariomycetes	Xylariales	__	__
Ascomycota	Sordariomycetes	Xylariales	Diatrypaceae	Cryptovalsa																		7				3						333					7	7											3
Ascomycota	Sordariomycetes	Xylariales	Hansfordiaceae	Hansfordia	62							350		12			729						650					23		31		4													41
Ascomycota	Sordariomycetes	Xylariales	Microdochiaceae	Microdochium																																								83
Ascomycota	Taphrinomycetes	Taphrinales	Taphrinaceae	Taphrina	28	2																											564								1822
Basidiomycota	__	__	__	__	46							434																					263
Basidiomycota	Agaricomycetes	Agaricales	Agaricaceae	Agaricus
Basidiomycota	Agaricomycetes	Agaricales	Agaricales_fam_Incertae_sedis	Megacollybia			144
Basidiomycota	Agaricomycetes	Agaricales	Psathyrellaceae	Coprinellus	37
Basidiomycota	Agaricomycetes	Agaricales	Psathyrellaceae	Coprinopsis																																		2	403
Basidiomycota	Agaricomycetes	Agaricales	Psathyrellaceae	Hormographiella												14					107
Basidiomycota	Agaricomycetes	Agaricales	Psathyrellaceae	Tulosesus																																						553
Basidiomycota	Agaricomycetes	Agaricales	Pterulaceae	Coronicium
Basidiomycota	Agaricomycetes	Agaricales	Schizophyllaceae	Schizophyllum
Basidiomycota	Agaricomycetes	Agaricales	Strophariaceae	Kuehneromyces	38
Basidiomycota	Agaricomycetes	Atheliales	Atheliaceae	Butlerelfia	935							16												783				163																	89
Basidiomycota	Agaricomycetes	Hymenochaetales	Hymenochaetaceae	Inonotus					2108
Basidiomycota	Agaricomycetes	Polyporales	__	__	28
Basidiomycota	Agaricomycetes	Polyporales	Irpicaceae	Irpex																																				45
Basidiomycota	Agaricomycetes	Polyporales	Meruliaceae	Phlebia																										1612
Basidiomycota	Agaricomycetes	Polyporales	Meruliaceae	Scopuloides								430
Basidiomycota	Agaricomycetes	Polyporales	Polyporaceae	Coriolopsis					225						734																								252
Basidiomycota	Agaricomycetes	Polyporales	Polyporaceae	Fomes
Basidiomycota	Agaricomycetes	Polyporales	Polyporaceae	Lentinus	64
Basidiomycota	Agaricomycetes	Polyporales	Polyporaceae	Trametes																										509
Basidiomycota	Agaricomycetes	Russulales	Peniophoraceae	__			99
Basidiomycota	Agaricomycetes	Russulales	Peniophoraceae	Peniophora																											1509
Basidiomycota	Agaricomycetes	Russulales	Stereaceae	Stereum	74						6																						259
Basidiomycota	Agaricostilbomycetes	Agaricostilbales	Kondoaceae	Bensingtonia																																	2
Basidiomycota	Agaricostilbomycetes	Agaricostilbales	Kondoaceae	Kondoa
Basidiomycota	Cystobasidiomycetes	Buckleyzymales	Buckleyzymaceae	Buckleyzyma	341					255	4			314		94	30										1087	70			12								207									809
Basidiomycota	Cystobasidiomycetes	Cystobasidiales	Cystobasidiaceae	Cystobasidium	124											40															478				2											633
Basidiomycota	Cystobasidiomycetes	Cystobasidiomycetes_ord_Incertae_sedis	Symmetrosporaceae	Symmetrospora	46					249	8	1211		413		66	1173		1082		517				3	2799										65		29							38
Basidiomycota	Cystobasidiomycetes	Erythrobasidiales	Erythrobasidiaceae	Erythrobasidium							13					99																			11
Basidiomycota	Exobasidiomycetes	Entylomatales	Entylomataceae	Entyloma
Basidiomycota	Exobasidiomycetes	Exobasidiales	__	__	37		106				13			24		30									7						20	100		11	19698	1395	57	26	9	322	148		289			2	15246		5
Basidiomycota	Exobasidiomycetes	Golubeviales	Golubeviaceae	Golubevia							437	6									10				46250	9									8	4			6								4
Basidiomycota	Exobasidiomycetes	Tilletiales	Erratomycetaceae	Erratomyces
Basidiomycota	Malasseziomycetes	Malasseziales	Malasseziaceae	Malassezia	1052	2068	210	4654	195	918	13	37987	4329	1010	8793	2840	42901	1316	1583	5512	5176		7131	504	8039	25493	2811	24602	36144	11726	1612	87	819		88	5	1788		302			1074	18	1382	1078	10	2040		503
Basidiomycota	Microbotryomycetes	Microbotryomycetes_ord_Incertae_sedis	Microbotryomycetes_fam_Incertae_sedis	Curvibasidium	500							268					124						13																						229
Basidiomycota	Microbotryomycetes	Microbotryomycetes_ord_Incertae_sedis	Microbotryomycetes_fam_Incertae_sedis	Sampaiozyma						2632	246	1494		576		189								2377																					73	224
Basidiomycota	Microbotryomycetes	Sporidiobolales	Sporidiobolaceae	__	22							194					51							469				20																		2
Basidiomycota	Microbotryomycetes	Sporidiobolales	Sporidiobolaceae	Sporobolomyces	353	371	2117	12711	4609	209	19583	642	6976	1233	1020	334	2509		12516	5	4970	12958	5	53	4	7	11		12		6	1830	425	1256	966	3444	5	7177	254	311	6	1670	101	3		9	309		4491
Basidiomycota	Tremellomycetes	__	__	__																																			29
Basidiomycota	Tremellomycetes	Cystofilobasidiales	Cystofilobasidiaceae	Cystofilobasidium				26
Basidiomycota	Tremellomycetes	Cystofilobasidiales	Mrakiaceae	Tausonia								126
Basidiomycota	Tremellomycetes	Filobasidiales	Filobasidiaceae	__	21																										1982	9480	437	1022	626	373	88	1306	190			170	8	101	110
Basidiomycota	Tremellomycetes	Filobasidiales	Filobasidiaceae	Filobasidium	430	7	34	5	1098	93	130	2099	623	204	3	434	924	1713	15	6	5255	919	1070	19	13		1463	80	66		16962	17155	34192	4173	2648	26751	5783	50259	3312	86		2308	653	1256	222	12315	198		19660
Basidiomycota	Tremellomycetes	Filobasidiales	Filobasidiaceae	Naganishia																																			42
Basidiomycota	Tremellomycetes	Filobasidiales	Piskurozymaceae	Solicoccozyma							8
Basidiomycota	Tremellomycetes	Tremellales	__	__	90					140						7
Basidiomycota	Tremellomycetes	Tremellales	Bulleraceae	Bullera												8																						86			35						1136		968
Basidiomycota	Tremellomycetes	Tremellales	Bulleribasidiaceae	Dioszegia			153		108				9																			123	2													4			53
Basidiomycota	Tremellomycetes	Tremellales	Bulleribasidiaceae	Vishniacozyma	2586	8		3		131	65	184	6	7581		182	484	8	454		1109	3		536	8	6	8	111	2341	840	205	54		76		130	2431	115	582	4	255	6	532	3	549	5		2	236
Basidiomycota	Tremellomycetes	Tremellales	Cryptococcaceae	Cryptococcus	31									180																			160
Basidiomycota	Tremellomycetes	Tremellales	Cuniculitremaceae	Kockovaella
Basidiomycota	Tremellomycetes	Tremellales	Rhynchogastremaceae	Papiliotrema	107						1439	129		72		182				123		181						25				11	4					10	8
Basidiomycota	Tremellomycetes	Tremellales	Tremellaceae	Tremella
Basidiomycota	Ustilaginomycetes	Ustilaginales	Ustilaginaceae	Anthracocystis
Basidiomycota	Ustilaginomycetes	Ustilaginales	Ustilaginaceae	Kalmanozyma													59
Basidiomycota	Ustilaginomycetes	Ustilaginales	Ustilaginaceae	Macalpinomyces																													117
Basidiomycota	Ustilaginomycetes	Ustilaginales	Ustilaginaceae	Moesziomyces	21						36																	4
Basidiomycota	Ustilaginomycetes	Ustilaginales	Ustilaginaceae	Sporisorium										104
Basidiomycota	Ustilaginomycetes	Ustilaginales	Ustilaginaceae	Ustilago																																88
Basidiomycota	Wallemiomycetes	Wallemiales	Wallemiaceae	Wallemia		307
[truncated: 47 more columns]

## Sheet: ST5 FungalTraits 
Supplementary materials, Karpova et al., 2025
Table S5. Functional properties of the fungi
Genus	Functional properties	Primary lifestyle	Secondary lifestyle
Acremonium	Saprotroph	unspecified saprotroph	foliar endophyte
Acrocalymma	Saprotroph	wood saprotroph	-
Alfaria	Saprotroph	litter saprotroph	soil saprotroph
Alternaria	Grapevine facultative pathogen	plant pathogen	litter saprotroph
Alternariaster	Other plant pathogen	plant pathogen	wood saprotroph
Aspergillus	Grapevine facultative pathogen	unspecified saprotroph	foliar endophyte
Atrocalyx	Saprotroph	wood saprotroph	-
Aureobasidium	Saprotroph	sooty mold	litter saprotroph
Bensingtonia	Saprotroph	unspecified saprotroph	-
Botryosphaeria	Botryosphaeria dieback	plant pathogen	litter saprotroph
Buckleyzyma	Saprotroph	epiphyte	litter saprotroph
Bullera	Saprotroph	unspecified saprotroph	epiphyte
Butlerelfia	Other plant pathogen	plant pathogen	wood saprotroph
Cadophora	Esca complex	litter saprotroph	plant pathogen
Cercospora	Grapevine pathogen	plant pathogen	-
Chaetomium	Saprotroph	litter saprotroph	foliar endophyte
Ciboria	Saprotroph	plant pathogen	litter saprotroph
Coprinellus	Saprotroph	soil saprotroph	-
Coprinopsis	Saprotroph	soil saprotroph	-
Coriolopsis	Saprotroph	wood saprotroph	-
Cryptococcus	Saprotroph	unspecified saprotroph	foliar endophyte
Cryptovalsa	Esca complex	plant pathogen	-
Cystobasidium	Saprotroph	mycoparasite	fungal decomposer
Debaryomyces	Saprotroph	nectar/tap saprotroph	-
Diaporthe	Phomopsis dieback	plant pathogen	litter saprotroph
Dioszegia	Saprotroph	litter saprotroph	-
Dlhawksworthia	Saprotroph	-	-
Entyloma	Other plant pathogen	plant pathogen	-
Erysiphe	Powdery mildew	plant pathogen	-
Filobasidium	Saprotroph	unspecified saprotroph	-
Fusarium	Grapevine facultative pathogen	plant pathogen	litter saprotroph
Golubevia	Saprotroph	mycoparasite	fungal decomposer
Hansfordia	Saprotroph	unspecified saprotroph	-
Haudseptoria	Saprotroph	unspecified saprotroph	-
Inonotus	Esca complex	wood saprotroph	plant pathogen
Keissleriella	Saprotroph	wood saprotroph	-
Leptospora	Saprotroph	litter saprotroph	-
Malassezia	Saprotroph	soil saprotroph	root-associated
Montagnula	Saprotroph	wood saprotroph	-
Neoascochyta	Other plant pathogen	plant pathogen	litter saprotroph
Neocamarosporium	Saprotroph	wood saprotroph	plant pathogen
Neocucurbitaria	Saprotroph	unspecified saprotroph	-
Neptunomyces	Saprotroph	-	-
Papiliotrema	Saprotroph	mycoparasite	fungal decomposer
Paraphaeosphaeria	Saprotroph	wood saprotroph	-
Penicillium	Grapevine facultative pathogen	unspecified saprotroph	foliar endophyte
Peniophora	Saprotroph	wood saprotroph	plant pathogen
Periconia	Saprotroph	plant pathogen	foliar endophyte
Phaeoacremonium	Esca complex	plant pathogen	-
Phaeococcomyces	Saprotroph	unspecified saprotroph	-
Phaeomoniella	Esca complex	plant pathogen	-
Phlebia	Saprotroph	wood saprotroph	-
Phoma	Grapevine pathogen	plant pathogen	litter saprotroph
Phyllactinia	Powdery mildew	plant pathogen	-
Platystomum	Saprotroph	wood saprotroph	-
Podosphaera	Other plant pathogen	plant pathogen	-
Pseudopezicula	Grapevine pathogen	plant pathogen	-
Pseudopithomyces	Other plant pathogen	plant pathogen	litter saprotroph
Pyrenophora	Other plant pathogen	plant pathogen	wood saprotroph
Sampaiozyma	Saprotroph	soil saprotroph	-
Sphaeropsis	Botryosphaeria dieback	plant pathogen	litter saprotroph
Sporobolomyces	Saprotroph	mycoparasite	-
Stemphylium	Grapevine facultative pathogen	plant pathogen	litter saprotroph
Stereum	Esca complex	wood saprotroph	-
Symmetrospora	Saprotroph	epiphyte	litter saprotroph
Talaromyces	Grapevine facultative pathogen	unspecified saprotroph	-
Taphrina	Other plant pathogen	plant pathogen	-
Toxicocladosporium	Saprotroph	plant pathogen	foliar endophyte
Trametes	Saprotroph	wood saprotroph	-
Trichoderma	Saprotroph	mycoparasite	foliar endophyte
Trichomerium	Saprotroph	foliar endophyte	litter saprotroph
Trichothecium	Saprotroph	plant pathogen	litter saprotroph
Tulosesus	Saprotroph	-	-
Verruciconidia	Saprotroph	-	-
Verticillium	Grapevine pathogen	plant pathogen	litter saprotroph
Vishniacozyma	Saprotroph	soil saprotroph	-
Wallemia	Saprotroph	unspecified saprotroph	-
Wickerhamomyces	Saprotroph	litter saprotroph	nectar/tap saprotroph

## Sheet: ST6 PCR analysis
Supplementary materials, Karpova et al., 2025
Table S6. The result of real-time PCR detection of phytoplasmas in samples
№	Sample	Cq values		Symptoms of grapevine decline
		Universal primers	16SrV group, including FD
1	A1	−*	−	yes
2	A2	−	−	yes
3	A3	−	−	yes
4	A4	−	−	yes
5	A5	−	−	yes
6	A6	−	−	yes
7	A7	−	−	yes
8	A8	−	−	yes
9	A9	−	−	yes
10	A10	−	−	yes
11	A11	−	−	yes
12	A12	−	−	yes
13	A13	−	−	yes
14	A14	−	−	no
15	A15	−	−	no
16	A16	−	−	no
17	A17	−	−	no
18	A18	−	−	no
19	A19	−	−	no
20	A20	−	−	no
21	A21	−	−	no
22	A22	−	−	no
23	A23	−	−	no
24	A24	−	−	no
25	A25	−	−	no
26	A26	−	−	no
27	K1	−	−	yes
28	K2	−	−	yes
29	K3	−	−	yes
30	K4	−	−	yes
31	K5	−	−	yes
32	K6	−	−	yes
33	K7	−	−	yes
34	K8	−	−	yes
35	K9	−	−	yes
36	K10	−	−	yes
37	K11	−	−	no
38	K12	−	−	no
39	K13	−	−	no
40	K14	−	−	no
41	K15	−	−	no
42	K16	−	−	no
43	K17	−	−	no
44	K18	−	−	no
45	K19	−	−	no
46	K20	−	−	no
47	K21	−	−	no
48	K22	−	−	no
49	R1	−	−	yes
50	R2	−	−	yes
51	R3	−	−	yes
52	R4	−	−	yes
53	R5	−	−	yes
54	R6	−	−	yes
55	R7	−	−	yes
56	R8	−	−	yes
57	R9	−	−	yes
58	R10	−	−	yes
59	R11	−	−	yes
60	R12	−	−	yes
61	R13	−	−	yes
62	R14	−	−	yes
63	R15	−	−	yes
64	R16	−	−	yes
65	R17	−	−	yes
66	R18	−	−	yes
67	R19	−	−	yes
68	R20	−	−	yes
69	R21	−	−	yes
70	R22	−	−	yes
71	R23	−	−	no
72	R24	−	−	no
73	R25	−	−	no
74	R26	−	−	no
75	R27	−	−	no
76	R28	−	−	no
77	R29	−	−	no
78	R30	−	−	no
79	R31	−	−	no
80	R32	−	−	no
81	R33	−	−	no
82	R34	−	−	no
83	R35	−	−	no
84	R36	−	−	no
85	R37	−	−	no
86	R38	−	−	no
87	R39	−	−	no
88	R40	−	−	no
89	R41	−	−	no
90	R42	−	−	no
91	R43	−	−	no
92	R44	−	−	no
* "−" - negative real-time PCR result
